# Supplementary material for: Specific Premature Ventricular Complex Characteristics in Women: Insights from a Patient Cohort
Source: J Cardiovasc Dev Dis. 2025 May 13;12(5):181. doi: 10.3390/jcdd12050181 (PMC12112119; doi:10.3390/jcdd12050181)
Supplement: Supplementary file 1 [file jcdd-12-00181-s001.zip]

Archive with 1 entries (1 files):
- jcdd-3588459-supplementary.pdf
